# Supplementary material for: High-Risk Clone of Klebsiella pneumoniae Co-Harbouring Class A and D Carbapenemases in Italy
Source: Int J Environ Res Public Health. 2022 Feb 24;19(5):2623. doi: 10.3390/ijerph19052623 (PMC8909938; doi:10.3390/ijerph19052623)
Supplement: Supplementary file 1 [file ijerph-19-02623-s001.zip]

Archive with 2 entries (2 files):
- Figure S1.pdf
- S2.pdf
